# Supplementary material for: Structure-guided loop grafting improves expression and stability of influenza neuraminidase for vaccine development
Source: eLife. 2025 Sep 9;14:RP105317. doi: 10.7554/eLife.105317 (PMC12419796; doi:10.7554/eLife.105317)
Supplement: Figure 3—figure supplement 1—source data 3. [file elife-105317-fig3-figsupp1-data3.zip]

Archive with 8 entries (8 files):
- BS3 SDS-PAGE-1.tif
- __MACOSX/._BS3 SDS-PAGE-1.tif
- BS3 SDS-PAGE-2.tif
- __MACOSX/._BS3 SDS-PAGE-2.tif
- SDS-PAGE 1.tif
- __MACOSX/._SDS-PAGE 1.tif
- SDS-PAGE 2.tif
- __MACOSX/._SDS-PAGE 2.tif
